# Supplementary material for: 1,3-Pentadiene-Assistant Living Anionic Terpolymerization: Composition Impact on Kinetics and Microstructure Sequence Primary Analysis
Source: Polymers (Basel). 2023 May 5;15(9):2191. doi: 10.3390/polym15092191 (PMC10180649; doi:10.3390/polym15092191)
Supplement: Supplementary file 1 [file polymers-15-02191-s001.zip]

Archive with 1 entries (1 files):
- polymers-2336149-supplementary.pdf
